# Supplementary material for: Efficient Arrangement of the Replication Fork Trap for In Vitro Propagation of Monomeric Circular DNA in the Chromosome-Replication Cycle Reaction
Source: Life (Basel). 2018 Sep 25;8(4):43. doi: 10.3390/life8040043 (PMC6315707; doi:10.3390/life8040043)
Supplement: Supplementary file 1 [file life-08-00043-s001.zip]

Archive with 8 entries (5 files):
- Supplementary files/
- Supplementary files/Supplementary FIgure S1.docx
- __MACOSX/
- __MACOSX/Supplementary files/
- __MACOSX/Supplementary files/._Supplementary FIgure S1.docx
- Supplementary files/Supplementary Table S1.docx
- __MACOSX/Supplementary files/._Supplementary Table S1.docx
- __MACOSX/._Supplementary files
